# Supplementary material for: The Cassidinae beetles of Longnan County (Jiangxi, China): overview and community composition
Source: Biodivers Data J. 2019 Oct 18;7:e39053. doi: 10.3897/BDJ.7.e39053 (PMC6814652; doi:10.3897/BDJ.7.e39053)
Supplement: Supplementary material 1 — The Cassidinae beetles and their confirmed host plants at Longnan County, Jiangxi Province, China [file bdj-07-e39053-s001.xlsx]

## Sheet: cassidinae-plant associations
Cassidinae			Host-plant			Distribution sites
species	genus	tribe	species	genus	family
Agonita sculpturata Gressitt.*	Agonita	Gonophorini	Smilax sp1&	Smilax&	Smilacaceae&	JLS
Agonita tricolor Chûjô.*	Agonita	Gonophorini	Smilax davidiana A.DC.&	Smilax	Smilacaceae	JLS
Agonita foveicollis Chen & Tan.*	Agonita	Gonophorini	Carex cruciata Wahlenb.&	Carex&	Cyperaceae&		AJS
Agonita indenticulata Pic.*	Agonita	Gonophorini	Phyllostachys bambusoides Siebold & Zucc.&	Phyllostachys&	Poaceae&		AJS
Agonita chinensis Weise.#	Agonita	Gonophorini	Bambusa gibba McClure.@	Bambusa@	Poaceae@		AJS
			Indosasa crassiflora McClure.@	Indosasa@	Poaceae@		AJS
Asamangulia longispina Gressitt.#	Asamangulia	Hispini	Miscanthus floridulus (Labill.) Warb. ex K.Schum. & Lauterb.&	Miscanthus	Poaceae		AJS
Aspidimorpha furcata Thunberg.	Aspidimorpha	Aspidimorphini	Ipomoea batatas (L.) Lam.	Ipomoea	Convolvulaceae	JLS
Basiprionota chinensis Fabricius.#	Basiprionota	Basiprionotini	Paulownia fortunei (Seem.) Hemsl.	Paulownia	Paulowniaceae	JLS
Basiprionota bisignata Boheman.	Basiprionota	Basiprionotini	Paulownia taiwaniana T.W. Hu & H.J. Chang.&	Paulownia&	Paulowniaceae&	JLS
Basiprionota whitei Boheman.	Basiprionota	Basiprionotini	Premna microphylla Turcz.&	Premna&	Lamiaceae&	JLS	AJS
Callispa pseudapicalis Yu.*	Callispa	Callispini	-	-	-	JLS
Callispa elliptica Gressitt.#	Callispa	Callispini	-	-	Poaceae	JLS
Callispa bowringii Baly.	Callispa	Callispini	-	-	Poaceae	JLS	AJS	LGS
Callispa fortunii Baly.	Callispa	Callispini	-	-	Poaceae		AJS
Cassida fuscorufa Motschulsky.#	Cassida	Cassidini	-	-	-	JLS
Cassida probata Spaeth.*	Cassida	Cassidini	-	-	-	JLS
Cassida cherrapunjiensis Maulik.*	Cassida	Cassidini	Aidia canthioides (Champ. ex Benth.) Masam.&	Aidia&	Rubiaceae&	JLS
Cassida sigillata Gorham.#	Cassida	Cassidini	Elsholtzia ciliata (Thunb.) Hyl.&	Elsholtzia&	Lamiaceae	JLS
Cassida versicolor Boheman.	Cassida	Cassidini	Photinia serratifolia (Desf.) Kalkman &	Photinia&	Rosaceae		AJS
			Photinia bodinieri H.L‚v. &	Photinia&	Rosaceae	JLS
Cassida quadriramosa Gressitt.#	Cassida	Cassidini	-	-	-	JLS	AJS
Cassida variabilis Chen et Zia.*	Cassida	Cassidini	Achyranthes bidentata Blume.&	Achyranthes&	Amaranthaceae&	JLS	AJS
Cassida circumdata Herbst.	Cassida	Cassidini	Ipomoea batatas (L.) Lam.	Ipomoea	Convolvulaceae		AJS
Dactylispa maculithorax Gestro.#	Dactylispa	Hispini	Photinia serratifolia (Desf.) Kalkman.&	Photinia&	Rosaceae&	JLS
			Prunus spinulosa Siebold & Zucc.&	Prunus&	Rosaceae&	JLS
Dactylispa approximata Gressitt.*	Dactylispa	Hispini	Lophatherum gracile Brongn.@	Lophatherum@	Poaceae@	JLS	AJS
Dactylispa pici Uhmann.#	Dactylispa	Hispini	Aidia canthioides (Champ. ex Benth.) Masam.&	Aidia&	Rubiaceae&	JLS	AJS
			Gardenia jasminoides J.Ellis.&	Gardenia&	Rubiaceae&	JLS	AJS	LGS
Dactylispa higoniae Lewis.#	Dactylispa	Hispini	Callicarpa formosana Rolfe.&	Callicarpa	Lamiaceae			LGS
			Callicarpa integerrima Champ. ex Benth.&	Callicarpa	Lamiaceae	JLS
			Callicarpa kochiana Makino.&	Callicarpa	Lamiaceae	JLS	AJS
Dactylispa nigrodiscalis Gressitt.#	Dactylispa	Hispini	Adina pilulifera (Lam.) Franch. ex Drake.&	Adina&	Rubiaceae&	JLS
			Gardenia jasminoides J.Ellis.&	Gardenia&	Rubiaceae&		AJS
Dactylispa angulosa Solsky.#	Dactylispa	Hispini	Aster trinervius Roxb. ex Roxb.&	Aster&	Compositae&	JLS	AJS
Dactylispa subquadrata Baly.*	Dactylispa	Hispini	Quercus ciliaris C.C.Huang & Y.T.Chang.&	Quercus&	Fagaceae&	JLS	AJS
Dactylispa latispina Gestro.*	Dactylispa	Hispini	-	-	Fagaceae&	JLS
Dactylispa ramuligera Chapuis.*	Dactylispa	Hispini	-	-	-	JLS
Dactylispa paucispina Gressitt.#	Dactylispa	Hispini	Callicarpa rubella Lindl.&	Callicarpa&	Lamiaceae&		AJS
			Callicarpa formosana Rolfe.&	Callicarpa&	Lamiaceae&		AJS
			Callicarpa kochiana Makino.&	Callicarpa&	Lamiaceae&	JLS	AJS
			Callicarpa longipes Dunn.&	Callicarpa&	Lamiaceae&	JLS	AJS
Dactylispa excisa Kraatz.#	Dactylispa	Hispini	-	-	Fagaceae	JLS
Dactylispa setifera Chapuis.*	Dactylispa	Hispini	Phyllostachys glauca McClure.&	Phyllostachys&	Poaceae	JLS	AJS	LGS
Dactylispa longispina Gressitt.*	Dactylispa	Hispini	Lophatherum gracile Brongn.&	Lophatherum&	Poaceae&		AJS
			Setaria palmifolia (J.Koenig) Stapf.&	Setaria&	Poaceae&	JLS	AJS	LGS
Dactylispa xanthopus Gestro.#	Dactylispa	Hispini	Rubus reflexus Ker Gawl.&	Rubus	Rosaceae		AJS	LGS
			Rubus lambertianus Ser.&	Rubus	Rosaceae	JLS	AJS
			Rubus alceifolius Poir.&	Rubus	Rosaceae		AJS
			Rubus amphidasys Focke.&	Rubus	Rosaceae			LGS
Dactylispa sauteri Uhmann.#	Dactylispa	Hispini	-	-	Poaceae		AJS
Dactylispa feae Gestro.#	Dactylispa	Hispini	Panicum brevifolium L.&	Panicum&	Poaceae		AJS	LGS
Dactylispa reitteri Spaeth.*	Dactylispa	Hispini	-	-	-		AJS
Dactylispa spinosa Weber.*	Dactylispa	Hispini	Setaria palmifolia (J.Koenig) Stapf.&	Setaria&	Poaceae		AJS	LGS
Dactylispa albopilosa Gestro.*	Dactylispa	Hispini	Setaria palmifolia (J.Koenig) Stapf.&	Setaria&	Poaceae		AJS
Dactylispa stoetzneri Uhmann.*	Dactylispa	Hispini	-	-	-		AJS
Dactylispa pungens Boheman.#	Dactylispa	Hispini	-	-	-			LGS
Dactylispa klapperichi Uhmann.*	Dactylispa	Hispini	Berchemia floribunda (Wall.) Brongn.&	Berchemia&	Rhamnaceae&	JLS		LGS
Downesia vandykei Gressitt.*	Downesia	Gonophorini	Indocalamus tessellatus (Munro) Keng f.&	Indocalamus&	Poaceae	JLS
Downesia tarsata Baly.*	Downesia	Gonophorini	Miscanthus floridulus (Labill.) Warb. ex K.Schum. & Lauterb.&	Miscanthus&	Poaceae		AJS	LGS
Hispellinus chinensis Gressitt.*	Hispellinus	Hispini	Miscanthus floridulus (Labill.) Warb. ex K.Schum. & Lauterb.&	Miscanthus&	Poaceae&		AJS
Hispellinus callicanthus Bates.#	Hispellinus	Hispini	Miscanthus floridulus (Labill.) Warb. ex K.Schum. & Lauterb.	Miscanthus	Poaceae			LGS
Klitispa mutilata Chen & Sun.*	Klitispa	Gonophorini	Miscanthus floridulus (Labill.) Warb. ex K.Schum. & Lauterb.&	Miscanthus	Poaceae		AJS
Laccoptera nepalensis Boheman.	Laccoptera	Aspidimorphini	Ipomoea batatas (L.) Lam.	Ipomoea	Convolvulaceae	JLS	AJS
Notosacantha sauteri Spaeth.*	Notosacantha	Notosacanthini	Eurya nitida Korth.&	Eurya&	Pentaphylacaceae&	JLS
Platypria melli Uhmann.#	Platypria	Hispini	Hovenia acerba Lindl.&	Hovenia	Rhamnaceae	JLS	AJS	LGS
Platypria alces Gressitt.*	Platypria	Hispini	-	-	-		AJS
Prionispa champaka Maulik.$	Prionispa	Oncocephalini	Pollia japonica Thunb.@	Pollia@	Commelinaceae@		AJS
Rhadinosa nigrocyanea Motschulsky.$	Rhadinosa	Hispini	Miscanthus floridulus (Labill.) Warb. ex K.Schum. & Lauterb.@	Miscanthus	Poaceae	JLS	AJS	LGS
Rhadinosa sp	Rhadinosa	Hispini	Miscanthus floridulus (Labill.) Warb. ex K.Schum. & Lauterb.	Miscanthus	Poaceae	JLS
Rhadinosa fleutiauxi Baly.#	Rhadinosa	Hispini	Miscanthus floridulus (Labill.) Warb. ex K.Schum. & Lauterb.&	Miscanthus&	Poaceae		AJS
Rhadinosa sp	Rhadinosa	Hispini	Miscanthus floridulus (Labill.) Warb. ex K.Schum. & Lauterb.	Miscanthus	Poaceae	JLS
Thlaspida biramosa Boheman.*	Thlaspida	Cassidini	Callicarpa kochiana Makino.&	Callicarpa	Lamiaceae	JLS	AJS	LGS
			Callicarpa longipes Dunn.&	Callicarpa	Lamiaceae	JLS	AJS	LGS

## Sheet: symbol descriptions
Symbol	Indications
*	new record in Jiangxi
#	new record in Longnan
$	new record in Longnan, which was previously published by our group
-	unknown or unidentified plant
&	new record of host plant species/genus/family for the corresponding Cassidinae species
@	new record of Cassidinae host plant which was previously published by our group
JLS	Jiulianshan
AJS	Anjishan
LGS	Leigongshan

## Sheet: species occurrence data
Sites	Agonita_chinensis	Agonita_foveicollis	Agonita_indenticulata	Agonita_sculpturata	Agonita_tricolor	Asamangulia_longispina	Aspidomorpha_furcata	Basiprionota_bisignata	Basiprionota_chinensis	Basiprionota_whitei	Callispa_bowringi	Callispa_elliptica	Callispa_fortunei	Callispa_pseudapicalis	Cassida_cherrapunjiensis	Cassida_cicumdata	Cassida_fuscorufa	Cassida_probata	Cassida_quadriramosa	Cassida_sigillata	Cassida_variabilis	Cassida_versicolor	Dactylispa_albopilosa	Dactylispa_angulosa	Dactylispa_approximata	Dactylispa_balyi	Dactylispa_excisa	Dactylispa_feae	Dactylispa_higoniae	Dactylispa_klapperichi	Dactylispa_latispina	Dactylispa_longispina	Dactylispa_maculithorax	Dactylispa_nigrodiscalis	Dactylispa_paucispina	Dactylispa_pici	Dactylispa_pungens	Dactylispa_ramuligera	Dactylispa_reitteri	Dactylispa_sauteri	Dactylispa_setifera	Dactylispa_stoetzneri	Dactylispa_subquadrata	Dactylispa_xanthopus	Downesia_tarsata	Downesia_vandykei	Hispellinus_callicanthus	Hispellinus_chinensis	Klitispa_mutilata
JLS	0	0	0	1	1	0	2	1	1	3	15	9	0	9	1	0	1	1	1	5	2	50	0	19	82	0	1	0	32	0	2	18	11	5	6	25	0	1	0	0	5	0	2	54	0	2	0	0	0
AJS	4	11	1	0	0	4	0	0	0	9	6	0	5	0	0	2	0	0	15	0	1	10	5	10	59	3	0	10	26	0	0	132	0	13	192	9	0	0	2	2	1	1	3	50	1	0	0	1	38
LGS	0	0	0	0	0	0	0	0	0	0	1	0	0	0	0	0	0	0	0	0	0	0	0	0	55	1	0	19	2	4	0	3	0	0	0	4	1	0	0	0	3	0	0	8	4	0	1	0	0
[truncated: 8 more columns]
